# Supplementary material for: Sarcomatoid Squamous Cell Carcinoma and Its Mimics: A Meta-Analysis of Institutional Cases and Published Reports
Source: Cancers (Basel). 2026 Apr 29;18(9):1411. doi: 10.3390/cancers18091411 (PMC13163111; doi:10.3390/cancers18091411)
Supplement: Supplementary file 1 [file cancers-18-01411-s001.zip]

Archive with 1 entries (1 files):
- cancers-4239434-supplementary.pdf
